# Supplementary material for: Thermal Stability Enhancement of L-Asparaginase from Corynebacterium glutamicum Based on a Semi-Rational Design and Its Effect on Acrylamide Mitigation Capacity in Biscuits
Source: Foods. 2023 Dec 3;12(23):4364. doi: 10.3390/foods12234364 (PMC10706719; doi:10.3390/foods12234364)
Supplement: Supplementary file 1 [file foods-12-04364-s001.zip]

Archive with 1 entries (1 files):
- foods-2664698-supplementary.pdf
